# Supplementary material for: Evaluation of the Role of Veterinarians for Outcomes Related to the Health and Production of Dairy Small Ruminants in Greece
Source: Animals (Basel). 2023 Oct 30;13(21):3371. doi: 10.3390/ani13213371 (PMC10650737; doi:10.3390/ani13213371)
Supplement: Supplementary file 1 [file animals-13-03371-s001.zip]

Archive with 1 entries (1 files):
- animals-2684115-supplementary.pdf
